# Supplementary material for: SNACS: a tool for demultiplexing single-cell DNA sequencing data
Source: Bioinformatics. 2025 Jun 5;41(6):btaf265. doi: 10.1093/bioinformatics/btaf265 (PMC12208073; doi:10.1093/bioinformatics/btaf265)
Supplement: btaf265_Supplementary_Data [file btaf265_supplementary_data.zip]

Archive with 1 entries (1 files):
- SNACSSupplementaryFigures_011625.pdf
